# Supplementary material for: Prognostic Value of PD-L1, PD-1 and CD8A in Canine Diffuse Large B-Cell Lymphoma Detected by RNAscope
Source: Vet Sci. 2021 Jun 29;8(7):120. doi: 10.3390/vetsci8070120 (PMC8310184; doi:10.3390/vetsci8070120)
Supplement: Supplementary file 1 [file vetsci-08-00120-s001.zip]

Archive with 2 entries (2 files):
- Table S1.xlsx
- Tables S2 and S3.pdf
