# Supplementary material for: Prognostic Value of PD-L1, PD-1 and CD8A in Canine Diffuse Large B-Cell Lymphoma Detected by RNAscope
Source: Vet Sci. 2021 Jun 29;8(7):120. doi: 10.3390/vetsci8070120 (PMC8310184; doi:10.3390/vetsci8070120)
Supplement: Supplementary file 1 [file vetsci-08-00120-s001.zip › Table S1.xlsx]

## Sheet: Foglio1
Table S1. Clinico-pathological features of 33 cDLBCL
Case	Breed	Age (years)	Sex	Weight (Kg)	Stage	Substage	Bone Marrow Infiltration	LDH	Steroid Pretreatment	Treatment
1	Amstaff	7	mn	33.9	IV	b	no	increased	no	CH-IM
2	Border Collie	7	fs	21	IV	a	no	normal	no	CH-IM
3	Poodle	5	m	23	IV	a	no	increased	no	CH-IM
4	Rottweiler	5	mn	42.4	V	a	yes	increased	no	CH
5	Weimaraner	5	fs	31.9	V	a	no	normal	yes	CH
6	Italian Hound	5	m	17.8	V	b	yes	increased	yes	CH-IM
7	Corgi	6	f	21.6	V	a	no	increased	no	CH-IM
8	Labrador	5	fs	38	V	a	no	increased	yes	CH-IM
9	Rottweiler	3	m	45	V	a	yes	normal	no	CH-IM
10	Mixed	6	m	37.6	V	a	yes	normal	no	CH-IM
11	Mixed	13	m	6.8	V	a	no	normal	no	CH
12	Golden Retriever	10	m	33.1	V	a	no	normal	no	CH-IM
13	Rottweiler	7	m	47.8	V	b	yes	increased	no	CH-IM
14	Cocker	10	f	12.1	IV	a	no	increased	no	CH-IM
15	Mixed	6	m	24	V	b	yes	increased	yes	CH-IM
16	Boxer	10	f	31.2	V	a	no	normal	no	CH
17	German Shepherd	10	mn	50	IV	a	no	normal	no	CH
18	Mixed	12	m	9.1	IV	a	no	increased	yes	CH-IM
19	Mixed	12	fs	9.3	V	a	no	normal	no	CH
20	Jack Russel	6	m	6.1	V	b	no	normal	yes	CH
21	Mixed	10	m	6.9	III	a	no	normal	yes	CH-IM
22	Golden Retriever	6	f	25	V	a	no	increased	no	CH-IM
23	Yorkshire	15	fs	4.5	IV	a	no	increased	no	CH-IM
24	German Shepherd	9	fs	33.1	V	a	yes	increased	no	CH
25	German Shepherd	9	f	27	V	b	no	normal	no	CH-IM
26	German Shepherd	11	fs	36.7	V	b	yes	increased	no	CH-IM
27	Basset Hound	10	fs	24.9	III	a	no	increased	no	CH
28	Bloodhound	4	m	46.1	V	b	yes	normal	no	CH
29	Dobermann	9	fs	37.6	IV	a	no	normal	no	CH-IM
30	French Bulldog	4	fs	10.6	V	a	no	increased	no	CH-IM
31	Mixed	10	f	19.1	IV	a	no	increased	yes	CH-IM
32	Golden Retriever	8	fs	30.8	V	b	no	increased	yes	CH
33	Bernese Mountain	3	m	36.1	V	b	yes	increased	no	CH
